# Supplementary material for: Extensive Epigenetic Changes Accompany Terminal Differentiation of Mouse Hepatocytes After Birth
Source: G3 (Bethesda). 2016 Sep 21;6(11):3701–9. doi: 10.1534/g3.116.034785 (PMC5100869; doi:10.1534/g3.116.034785)
Supplement: Supplemental Material [file supp_g3.116.034785_TableS2.xlsx]

## Sheet: readCountCov
Sample	MeanCov	Tissue	CpGs	ReadCount	Technique
10.44.L.E18.5.M.Liver	4588	Liver	124	203199	LSBS
2.5.L.P15.M.Liver	3613.37	Liver	124	161309	LSBS
20.17.L.E18.5.M.Liver	2588.79	Liver	124	102780	LSBS
3.5.L.P20.M.Liver	4262.12	Liver	124	186124	LSBS
5.4.L.P10.M.Liver	3258.9	Liver	124	136983	LSBS
5.6.L.P15.M.Liver	1892.15	Liver	124	109550	LSBS
E18_Liv_1	1530.44	Liver	124	101017	LSBS
E18_Liv_14	2112.94	Liver	124	177040	LSBS
E18_Liv_15	2325.23	Liver	124	152031	LSBS
E18_Liv_6	6023	Liver	124	300816	LSBS
P1_Liv_1	2213.3	Liver	124	195446	LSBS
P1_Liv_2	1543.9	Liver	124	103390	LSBS
P1_Liv_3	3606.02	Liver	124	271110	LSBS
P1_Liv_4	1078.56	Liver	124	117222	LSBS
P1_Liv_5	1462.05	Liver	124	93726	LSBS
P10_Liv_1	3937.95	Liver	124	404239	LSBS
P10_Liv_2	1477.25	Liver	124	131580	LSBS
P10_Liv_3	5171.12	Liver	124	384229	LSBS
P10_Liv_4	929.6	Liver	124	102084	LSBS
P10_Liv_5	1967.15	Liver	124	122466	LSBS
P15_Liv_1	1015.99	Liver	124	102591	LSBS
P15_Liv_2	833.52	Liver	124	79734	LSBS
P15_Liv_3	693.25	Liver	124	243415	LSBS
P15_Liv_4	608.19	Liver	124	105527	LSBS
P20_Liv_1	593.7	Liver	124	134610	LSBS
P20_Liv_2	1204.74	Liver	124	126345	LSBS
P20_Liv_3	4514.55	Liver	124	369885	LSBS
P20_Liv_4	1019.24	Liver	124	112706	LSBS
P20_Liv_5	1001.11	Liver	124	181263	LSBS
P5_Liv_1	640.9	Liver	124	94717	LSBS
P5_Liv_2	954.32	Liver	124	79429	LSBS
P5_Liv_3	748.69	Liver	124	72906	LSBS
P5_Liv_4	2257.48	Liver	124	178478	LSBS
P5_Liv_5	5807.69	Liver	124	456820	LSBS
wk9.100	1915.96	Liver	124	108799	LSBS
wk9.101	4937.36	Liver	124	322077	LSBS
wk9.134	8478.94	Liver	124	395164	LSBS
wk9.14	1868.71	Liver	124	164179	LSBS
wk9.211	1463.97	Liver	124	120437	LSBS
E18_Ht_1	46	Heart	53520	13746997	RRBS
E18_Ht_14	53.2	Heart	53520	16107570	RRBS
E18_Ht_15	23.44	Heart	53520	4738690	RRBS
E18_Ht_6	41.93	Heart	53520	13508096	RRBS
E18_Ht_9	33.04	Heart	53520	9302179	RRBS
P1_Ht_2	32.65	Heart	53520	16216821	RRBS
P1_Ht_3	34.6	Heart	53520	12957400	RRBS
P1_Ht_4	41.9	Heart	53520	21461814	RRBS
P1_Ht_5	94.27	Heart	53520	30968355	RRBS
P10_Ht_1	62.36	Heart	53520	22312705	RRBS
P10_Ht_2	63.82	Heart	53520	22491065	RRBS
P10_Ht_3	73.75	Heart	53520	26160142	RRBS
P10_Ht_5	41.35	Heart	53520	12937902	RRBS
P15_Ht_1	36.21	Heart	53520	13825284	RRBS
P15_Ht_2	37.04	Heart	53520	14512945	RRBS
P15_Ht_3	60.93	Heart	53520	21946804	RRBS
P15_Ht_4	49.14	Heart	53520	20260543	RRBS
P15_Ht_5	29.56	Heart	53520	8611793	RRBS
P20_Ht_1	45.43	Heart	53520	17172035	RRBS
P20_Ht_2	65.83	Heart	53520	27082338	RRBS
P20_Ht_3	30.58	Heart	53520	17608806	RRBS
P20_Ht_4	27.28	Heart	53520	5578190	RRBS
P20_Ht_5	36.73	Heart	53520	9255660	RRBS
P5_Ht_1	42.31	Heart	53520	20399450	RRBS
P5_Ht_2	43.95	Heart	53520	15630096	RRBS
P5_Ht_3	35.06	Heart	53520	15114006	RRBS
P5_Ht_5	52.44	Heart	53520	16267467	RRBS
E18_Liv_1	93.5	Liver	70259	27721191	RRBS
E18_Liv_14	25.88	Liver	70259	11465776	RRBS
E18_Liv_15	80.62	Liver	70259	44852027	RRBS
E18_Liv_6	105.24	Liver	70259	35237767	RRBS
P1_Liv_1	40.81	Liver	70259	33353675	RRBS
P1_Liv_2	68.84	Liver	70259	26142785	RRBS
P1_Liv_3	144.86	Liver	70259	42321938	RRBS
P1_Liv_5	38.78	Liver	70259	17120413	RRBS
P10_Liv_1	30.1	Liver	70259	15967116	RRBS
P10_Liv_2	32.4	Liver	70259	12345357	RRBS
P10_Liv_4	42.24	Liver	70259	23031336	RRBS
P15_Liv_1	31.24	Liver	70259	11447160	RRBS
P15_Liv_2	30.88	Liver	70259	14302497	RRBS
P15_Liv_4	25.05	Liver	70259	8655343	RRBS
P20_Liv_1	24.1	Liver	70259	7370474	RRBS
P20_Liv_2	26.35	Liver	70259	15524856	RRBS
P20_Liv_3	45.88	Liver	70259	23757564	RRBS
P20_Liv_4	24.95	Liver	70259	8685436	RRBS
P20_Liv_5	32.18	Liver	70259	14890759	RRBS
P5_Liv_1	35.93	Liver	70259	14826944	RRBS
P5_Liv_3	47.25	Liver	70259	17294125	RRBS
P5_Liv_4	88.22	Liver	70259	27938072	RRBS
P5_Liv_5	44.87	Liver	70259	21646597	RRBS
E18_Mus_1	26.74	Muscle	46085	8920617	RRBS
E18_Mus_14	42	Muscle	46085	14779968	RRBS
E18_Mus_15	23.94	Muscle	46085	4512092	RRBS
E18_Mus_9	68.7	Muscle	46085	21743799	RRBS
P1_Mus_1	37.49	Muscle	46085	12346054	RRBS
P1_Mus_2	57.03	Muscle	46085	16197417	RRBS
P1_Mus_3	42.25	Muscle	46085	10917664	RRBS
P1_Mus_4	62.71	Muscle	46085	19672929	RRBS
P1_Mus_5	45.91	Muscle	46085	16227383	RRBS
P10_Mus_1	66.62	Muscle	46085	21799434	RRBS
P10_Mus_3	47.15	Muscle	46085	13190051	RRBS
P10_Mus_4	59.48	Muscle	46085	18390208	RRBS
P10_Mus_5	36.93	Muscle	46085	17449680	RRBS
P15_Mus_1	36.75	Muscle	46085	11480104	RRBS
P15_Mus_2	78.83	Muscle	46085	24690962	RRBS
P15_Mus_3	36.97	Muscle	46085	15829946	RRBS
P15_Mus_4	32.51	Muscle	46085	9070703	RRBS
P20_Mus_1	67.81	Muscle	46085	26244268	RRBS
P20_Mus_2	26.49	Muscle	46085	5367217	RRBS
P20_Mus_3	37.74	Muscle	46085	17477455	RRBS
P20_Mus_5	30.38	Muscle	46085	13318676	RRBS
P5_Mus_2	28.42	Muscle	46085	14823114	RRBS
P5_Mus_3	54.83	Muscle	46085	16955917	RRBS
P5_Mus_4	62.58	Muscle	46085	17870643	RRBS
9wk_100	24.67	OldLiver	271325	12585597	RRBS
9wk_101	43.51	OldLiver	271325	23662644	RRBS
9wk_102	18.78	OldLiver	271325	9066608	RRBS
9wk_13	16.86	OldLiver	271325	6563930	RRBS
9wk_133	17.29	OldLiver	271325	7580726	RRBS
9wk_134	21.86	OldLiver	271325	10497515	RRBS
9wk_14	32.18	OldLiver	271325	16470525	RRBS
9wk_15	24.85	OldLiver	271325	12621135	RRBS
9wk_210	17.64	OldLiver	271325	7376562	RRBS
9wk_211	20.66	OldLiver	271325	10021915	RRBS
E18.5_11L	55.9	OldLiver	271325	31831869	RRBS
E18.5_17L	77.15	OldLiver	271325	44071797	RRBS
E18.5_37L	155.54	OldLiver	271325	83641076	RRBS
E18.5_41L	76.13	OldLiver	271325	38743272	RRBS
E18.5_44L	38.23	OldLiver	271325	18603345	RRBS
P1_15	20.63	OldLiver	271325	11884806	RRBS
P1_22	25.87	OldLiver	271325	14941602	RRBS
P1_24	32.62	OldLiver	271325	19118702	RRBS
P1_25	50.03	OldLiver	271325	28909460	RRBS
P1_27	36.49	OldLiver	271325	21942772	RRBS
P1_31	29.21	OldLiver	271325	16480855	RRBS
P1_32	21.55	OldLiver	271325	12234687	RRBS
P1_34	29.07	OldLiver	271325	15920115	RRBS
P1_35	72.61	OldLiver	271325	45051433	RRBS
